# Supplementary material for: Substrate Selectivities of GH78 α-L-Rhamnosidases from Human Gut Bacteria on Dietary Flavonoid Glycosides
Source: Molecules. 2025 Feb 20;30(5):980. doi: 10.3390/molecules30050980 (PMC11901676; doi:10.3390/molecules30050980)
Supplement: Supplementary file 1 [file molecules-30-00980-s001.zip]

Archive with 1 entries (1 files):
- molecules-3484368-supplementary.pdf
